# Supplementary material for: Predicted Metabolic Pathway Distributions in Stool Bacteria in Very-Low-Birth-Weight Infants: Potential Relationships with NICU Faltered Growth
Source: Nutrients. 2020 May 8;12(5):1345. doi: 10.3390/nu12051345 (PMC7284701; doi:10.3390/nu12051345)
Supplement: Supplementary file 1 [file nutrients-12-01345-s001.zip]

Archive with 8 entries (6 files):
- nutrients-769405-supplementary/
- nutrients-769405-supplementary/Supplementary Meterials/
- nutrients-769405-supplementary/Supplementary Meterials/S1. Supplementary_data.pdf
- nutrients-769405-supplementary/Supplementary Meterials/S2_Supplementary_data.pdf
- nutrients-769405-supplementary/Supplementary Meterials/S3_Supplementary_data.pdf
- nutrients-769405-supplementary/Supplementary Meterials/S4_Supplementary_data.pdf
- nutrients-769405-supplementary/Supplementary Meterials/Table S1. Bacterial KEGG Pathways differences between VLBW infants and term infants..xlsx
- nutrients-769405-supplementary/Supplementary Meterials/Table S2_Supplementary_data.pdf
