# Supplementary material for: Predicted Metabolic Pathway Distributions in Stool Bacteria in Very-Low-Birth-Weight Infants: Potential Relationships with NICU Faltered Growth
Source: Nutrients. 2020 May 8;12(5):1345. doi: 10.3390/nu12051345 (PMC7284701; doi:10.3390/nu12051345)
Supplement: Supplementary file 1 [file nutrients-12-01345-s001.zip › nutrients-769405-supplementary/Supplementary Meterials/Table S1. Bacterial KEGG Pathways differences between VLBW infants and term infants..xlsx]

## Sheet: S5.KEGG pathway differences
S5. Bacterial KEGG Pathways differences between VLBW infants and term infants.
1) Lower pathways in VLBW infnats (The positive coefficient indicates that the pathways were higher in term infant)
KO number	Category	Sub-category	P-value	Q-value	Coefficient
ko00511	Glycan biosynthesis and metabolism	Other glycan degradation	3.0199e-30	3.51063e-29	0.01772
ko00600	Lipid metabolism	Sphingolipid metabolism	2.3986e-29	2.67683e-28	0.016071
ko04142	Transport and catabolism	Lysosome	3.31722e-35	4.87107e-34	0.0156291
ko00603	Glycan biosynthesis and metabolism	Glycosphingolipid biosynthesis - globo and isoglobo series	1.50063e-27	1.39558e-26	0.0136865
ko00523	Metabolism of terpenoids and polyketides	Polyketide sugar unit biosynthesis	1.72917e-27	1.55625e-26	0.012467
ko01230	Global and overview maps	Biosynthesis of amino acids	9.97923e-14	4.03508e-13	0.0119628
ko00521	Biosynthesis of other secondary metabolites	Streptomycin biosynthesis	5.92023e-34	7.86545e-33	0.0114453
ko00531	Glycan biosynthesis and metabolism	Glycosaminoglycan degradation	4.86705e-31	5.90394e-30	0.0104458
ko01130	Global and overview maps	Biosynthesis of antibiotics	1.2336e-13	4.78022e-13	0.00901649
ko00513	Glycan biosynthesis and metabolism	Various types of N-glycan biosynthesis	7.47277e-24	5.95686e-23	0.00876923
ko00604	Glycan biosynthesis and metabolism	Glycosphingolipid biosynthesis - ganglio series	9.07546e-24	6.84339e-23	0.00875429
ko04974	Digestive system	Protein digestion and absorption	2.74489e-27	2.3932e-26	0.00862105
ko04920	Endocrine system	Adipocytokine signaling pathway	3.72371e-16	1.79123e-15	0.00746083
ko00460	Metabolism of other amino acids	Cyanoamino acid metabolism	1.1477e-21	7.624e-21	0.00718839
ko00525	Biosynthesis of other secondary metabolites	Acarbose and validamycin biosynthesis	2.5057e-16	1.22648e-15	0.00673855
ko03010	Translation	Ribosome	7.14655e-05	0.000113289	0.00663127
ko01210	Global and overview maps	2-Oxocarboxylic acid metabolism	1.97576e-13	7.44915e-13	0.00648283
ko00250	Amino acid metabolism	Alanine, aspartate and glutamate metabolism	1.89008e-19	1.12198e-18	0.00632297
ko00340	Amino acid metabolism	Histidine metabolism	3.44282e-12	1.20068e-11	0.0061784
ko00510	Glycan biosynthesis and metabolism	N-Glycan biosynthesis	2.36225e-39	4.11917e-38	0.00609524
ko00311	Biosynthesis of other secondary metabolites	Penicillin and cephalosporin biosynthesis	4.50215e-36	6.97833e-35	0.0060261
ko04216	Cell growth and death	Ferroptosis	4.10426e-14	1.70909e-13	0.00597059
ko00300	Amino acid metabolism	Lysine biosynthesis	1.27983e-14	5.66782e-14	0.00579852
ko04727	Nervous system	GABAergic synapse	2.76806e-26	2.34027e-25	0.00566294
ko00940	Biosynthesis of other secondary metabolites	Phenylpropanoid biosynthesis	6.37952e-06	1.11943e-05	0.00556796
ko04714	Environmental adaptation	Thermogenesis	8.53904e-12	2.94123e-11	0.00555799
ko01055	Metabolism of terpenoids and polyketides	Biosynthesis of vancomycin group antibiotics	3.81206e-17	1.89922e-16	0.00538746
ko04112	Cell growth and death	gcrA; GcrA cell cycle regulator	2.27602e-19	1.30027e-18	0.00534662
ko00400	Amino acid metabolism	Phenylalanine, tyrosine and tryptophan biosynthesis	1.97841e-11	6.49384e-11	0.00527548
ko00052	Carbohydrate metabolism	Galactose metabolism	3.90868e-06	7.27015e-06	0.00526963
ko00061	Lipid metabolism	Fatty acid biosynthesis	8.71689e-19	4.76865e-18	0.00520867
ko03320	Endocrine system	PPAR signaling pathway	8.352e-14	3.42678e-13	0.0051843
ko01100	Metabolic pathways	sedoheptulose-bisphosphatase	2.20849e-18	1.16258e-17	0.0051008
ko00120	Lipid metabolism	Primary bile acid biosynthesis	1.09823e-11	3.73668e-11	0.00499358
ko03420	Replication and repair	Nucleotide excision repair	1.59396e-10	4.78187e-10	0.00482831
ko00121	Lipid metabolism	Secondary bile acid biosynthesis	1.99365e-10	5.91733e-10	0.00468524
ko04217	Cell growth and death	Necroptosis	2.00621e-15	9.17595e-15	0.00463791
ko01110	Global and overview maps	Biosynthesis of secondary metabolites	4.77458e-06	8.59424e-06	0.00456768
ko00562	Carbohydrate metabolism	Inositol phosphate metabolism	3.44841e-08	8.08492e-08	0.00455164
ko04141	Folding, sorting and degradation	Protein processing in endoplasmic reticulum	2.02001e-12	7.41556e-12	0.00455147
ko00332	Biosynthesis of other secondary metabolites	Carbapenem biosynthesis	1.6582e-11	5.57396e-11	0.00428819
ko04724	Nervous system	Glutamatergic synapse	2.45038e-28	2.44162e-27	0.00423527
ko05152	Cytokine receptors	tumor necrosis factor receptor superfamily	4.8374e-19	2.69927e-18	0.00419812
ko00670	Metabolism of cofactors and vitamins	One carbon pool by folate	5.51239e-20	3.41768e-19	0.00407806
ko04940	Endocrine and metabolic disease	Type I diabetes mellitus	2.28362e-19	1.30027e-18	0.00400651
ko01523	Drug resistance: antineoplastic	Antifolate resistance	2.01018e-14	8.62833e-14	0.00396177
ko00195	Energy metabolism	Photosynthesis	5.65095e-09	1.44644e-08	0.00388297
ko04931	Endocrine and metabolic disease	Insulin resistance	5.19517e-15	2.33783e-14	0.00369201
ko04146	Transport and catabolism	Peroxisome	1.11616e-13	4.38603e-13	0.00367184
ko03030	Replication and repair	DNA replication	2.71258e-06	5.11359e-06	0.00366285
ko04138	Transport and catabolism	Autophagy - yeast	2.03205e-07	4.32781e-07	0.00345344
ko00290	Amino acid metabolism	Valine, leucine and isoleucine biosynthesis	2.24202e-09	6.01465e-09	0.00344811
ko00520	Carbohydrate metabolism	Amino sugar and nucleotide sugar metabolism	2.25282e-08	5.41843e-08	0.00339477
ko03018	Folding, sorting and degradation	RNA degradation	2.17474e-11	7.05526e-11	0.00333381
ko00970	Translation	Aminoacyl-tRNA biosynthesis	0.0307912	0.0378447	0.00319489
ko03440	Replication and repair	Homologous recombination	3.08974e-05	5.13118e-05	0.00297749
ko00999	Biosynthesis of other secondary metabolites	Biosynthesis of various secondary metabolites - part 1	2.8286e-08	6.7259e-08	0.00296272
ko03050	Folding, sorting and degradation	Proteasome	3.22494e-05	5.2927e-05	0.00287523
ko00270	Amino acid metabolism	Cysteine and methionine metabolism	8.59206e-06	1.48893e-05	0.00281854
ko02024	Cellular community - prokaryotes	Quorum sensing	0.0458872	0.0554223	0.00271953
ko00430	Metabolism of other amino acids	Taurine and hypotaurine metabolism	6.39338e-09	1.62159e-08	0.00270782
ko03430	Replication and repair	Mismatch repair	1.04292e-05	1.79615e-05	0.00262896
ko00405	Biosynthesis of other secondary metabolites	Phenazine biosynthesis	6.99552e-09	1.75833e-08	0.00253851
ko00730	Metabolism of cofactors and vitamins	Thiamine metabolism	2.48164e-06	4.71006e-06	0.00250756
ko00900	Metabolism of terpenoids and polyketides	Terpenoid backbone biosynthesis	4.76781e-07	9.85348e-07	0.00248036
ko00950	Biosynthesis of other secondary metabolites	Isoquinoline alkaloid biosynthesis	8.05452e-05	0.000126248	0.00247683
ko00908	Metabolism of terpenoids and polyketides	Zeatin biosynthesis	1.21995e-19	7.39923e-19	0.00246814
ko00240	Nucleotide metabolism	Pyrimidine metabolism	5.27181e-05	8.55122e-05	0.00243524
ko00401	Biosynthesis of other secondary metabolites	Novobiocin biosynthesis	1.40737e-13	5.37886e-13	0.00240245
ko05418	Cardiovascular disease	Fluid shear stress and atherosclerosis	0.000498105	0.000735297	0.00225869
ko04922	Endocrine system	Glucagon signaling pathway	0.00118605	0.00169696	0.00221113
ko00333	Biosynthesis of other secondary metabolites	Prodigiosin biosynthesis	5.33171e-05	8.55122e-05	0.00220354
ko04080	Signaling molecules and interaction	Neuroactive ligand-receptor interaction	6.74866e-07	1.34491e-06	0.00218606
ko04979	Digestive system	Cholesterol metabolism	6.74866e-07	1.34491e-06	0.00218606
ko05166	Infectious disease: viral	Human T-cell leukemia virus 1 infection	6.74866e-07	1.34491e-06	0.00218606
ko04070	Signal transduction	phosphatidylinositol signaling system	6.90682e-18	3.56852e-17	0.00211062
ko04973	Digestive system	Carbohydrate digestion and absorption	0.0433083	0.0525348	0.00192473
ko00260	Amino acid metabolism	Glycine, serine and threonine metabolism	0.000185602	0.00028143	0.00188679
ko04212	Aging	Longevity regulating pathway - worm	1.87597e-06	3.60963e-06	0.00188618
ko00750	Metabolism of cofactors and vitamins	Vitamin B6 metabolism	1.74833e-07	3.84082e-07	0.00182681
ko01051	Metabolism of terpenoids and polyketides	Biosynthesis of ansamycins	1.10396e-05	1.88961e-05	0.00173326
ko00230	Nucleotide metabolism	Purine metabolism	0.01669	0.020788	0.00167432
ko00966	Biosynthesis of other secondary metabolites	Glucosinolate biosynthesis	3.05919e-10	8.89077e-10	0.00166132
ko03060	Folding, sorting and degradation	Protein export	0.00113844	0.00163724	0.00158633
ko05230	Cancer: overview	Central carbon metabolism in cancer	0.000581352	0.000849199	0.00157646
ko00500	Carbohydrate metabolism	Starch and sucrose metabolism	0.296751	0.320906	0.00156749
ko03020	Transcription	RNA polymerase	0.00484612	0.0064079	0.00154957
ko00261	Biosynthesis of other secondary metabolites	Monobactam biosynthesis	9.31515e-11	2.92014e-10	0.00153516
ko00524	Biosynthesis of other secondary metabolites	Neomycin, kanamycin and gentamicin biosynthesis	5.12953e-05	8.36923e-05	0.00152103
ko01502	Drug resistance: antimicrobial	Vancomycin resistance	0.000363907	0.000540054	0.00151721
ko00471	Metabolism of other amino acids	D-Glutamine and D-glutamate metabolism	7.47147e-08	1.73712e-07	0.00150086
ko00404	Biosynthesis of other secondary metabolites	Staurosporine biosynthesis	1.19346e-10	3.65906e-10	0.00141691
ko03008	Translation	Ribosome biogenesis in eukaryotes	0.00214619	0.00299393	0.00141681
ko00720	Energy metabolism	Carbon fixation pathways in prokaryotes	0.0043376	0.00579038	0.00141085
ko00983	Xenobiotics biodegradation and metabolism	Drug metabolism - other enzymes	7.68218e-05	0.000121092	0.00139796
ko05340	Immune disease	Primary immunodeficiency	1.60185e-07	3.57534e-07	0.00126706
ko05205	Cancer: overview	Proteoglycans in cancer	9.85617e-08	2.25399e-07	0.00126376
ko04978	Digestive system	Mineral absorption	0.00414619	0.00556147	0.00114715
ko04910	Endocrine system	Insulin signaling pathway	1.23572e-06	2.42793e-06	0.00110528
ko00365	Xenobiotics biodegradation and metabolism	Furfural degradation	1.81609e-07	3.8976e-07	0.00109267
ko00220	Amino acid metabolism	Arginine biosynthesis	0.0123333	0.0156409	0.00108845
ko00360	Amino acid metabolism	Phenylalanine metabolism	0.371784	0.395907	0.00100521
ko00643	Xenobiotics biodegradation and metabolism	Styrene degradation	0.276466	0.303374	0.000999728
ko04151	Signal transduction	PI3K-Akt signaling pathway	0.10444	0.122432	0.000913557
ko04066	Signal transduction	HIF-1 signaling pathway	0.0715783	0.0846201	0.000896763
ko00960	Biosynthesis of other secondary metabolites	Tropane, piperidine and pyridine alkaloid biosynthesis	4.91789e-07	1.00889e-06	0.000896723
ko01212	Global and overview maps	Fatty acid metabolism	0.0695026	0.0825159	0.000873021
ko05215	Cancer: specific types	Prostate cancer	0.135848	0.156618	0.000849889
ko04657	Immune system	IL-17 signaling pathway	0.14331	0.162303	0.000834206
ko04612	Immune system	Antigen processing and presentation	0.143688	0.162303	0.000833418
ko04659	Immune system	Th17 cell differentiation	0.143688	0.162303	0.000833418
ko04914	Endocrine system	Progesterone-mediated oocyte maturation	0.143688	0.162303	0.000833418
ko04915	Endocrine system	Estrogen signaling pathway	0.143688	0.162303	0.000833418
ko00710	Energy metabolism	Carbon fixation in photosynthetic organisms	0.00373989	0.00506519	0.000833372
ko04210	Cell growth and death	Apoptosi	5.99513e-29	6.43323e-28	0.000607133
ko00624	Xenobiotics biodegradation and metabolism	Polycyclic aromatic hydrocarbon degradation	3.97186e-28	3.8212e-27	0.000574659
ko03450	Replication and repair	Non-homologous end-joining	2.21049e-38	3.6278e-37	0.000502909
ko05134	Infectious disease: bacterial	Legionellosis	0.0152833	0.0191213	0.00049276
ko04614	Endocrine system	Renin-angiotensin system	8.24789e-23	6.05569e-22	0.000485269
ko00571	Glycan biosynthesis and metabolism	Lipoarabinomannan (LAM) biosynthesis	2.23064e-12	8.08245e-12	0.000483944
ko04932	Endocrine and metabolic disease	Non-alcoholic fatty liver disease (NAFLD)	1.28683e-59	2.76174e-58	0.000476505
ko05012	Neurodegenerative disease	Parkinson disease	1.28683e-59	2.76174e-58	0.000476505
ko00944	Biosynthesis of other secondary metabolites	Flavone and flavonol biosynthesis	0.00381385	0.00514041	0.00047548
ko00515	Glycan biosynthesis and metabolism	Mannose type O-glycan biosynthesis	2.02729e-20	1.28549e-19	0.000448359
ko00140	Lipid metabolism	Steroid hormone biosynthesis	7.88717e-24	6.11256e-23	0.000442104
ko04930	Endocrine and metabolic disease	Type II diabetes mellitus	0.00170603	0.00240395	0.000436242
ko04072	Signal transduction	Phospholipase D signaling pathway	0.36437	0.390997	0.000419559
ko04260	Circulatory system	Cardiac muscle contraction	3.80959e-58	7.59197e-57	0.000370735
ko00981	Metabolism of terpenoids and polyketides	Insect hormone biosynthesis	0.680186	0.713428	0.000366383
ko00770	Metabolism of cofactors and vitamins	Pantothenate and CoA biosynthesis	0.209173	0.232507	0.000357053
ko04214	Cell growth and death	Apoptosis - fly	0.29309	0.318499	0.000302891
ko00984	Xenobiotics biodegradation and metabolism	Steroid degradation	2.95971e-34	4.1288e-33	0.000300374
ko04115	Cell growth and death	p53 signaling pathway	8.78003e-58	1.63309e-56	0.000290864
ko05163	Infectious disease: viral	Human cytomegalovirus infection	7.94948e-80	2.01628e-78	0.0002766
ko05167	Infectious disease: viral	Kaposi sarcoma-associated herpesvirus infection	7.94948e-80	2.01628e-78	0.0002766
ko05222	ancer: specific types	Small cell lung cancer	7.94948e-80	2.01628e-78	0.0002766
ko04215	Cell growth and death	Apoptosis	7.55812e-80	2.01628e-78	0.000276593
ko05145	Infectious disease: parasitic	Toxoplasmosis	7.55812e-80	2.01628e-78	0.000276593
ko05161	Infectious disease: viral	Hepatitis B	7.55812e-80	2.01628e-78	0.000276593
ko05164	Infectious disease: viral	Influenza A	7.55812e-80	2.01628e-78	0.000276593
ko05168	Infectious disease: viral	Herpes simplex virus 1 infection	7.55812e-80	2.01628e-78	0.000276593
ko05170	Infectious disease: viral	Human immunodeficiency virus 1 infection	7.55812e-80	2.01628e-78	0.000276593
ko05210	Cancer: specific types	Colorectal cancer	7.55812e-80	2.01628e-78	0.000276593
ko05416	Cardiovascular disease	Viral myocarditis	7.55812e-80	2.01628e-78	0.000276593
ko00514	Glycan biosynthesis and metabolism	Other types of O-glycan biosynthesis	2.54986e-12	9.12064e-12	0.000257593
ko00943	Biosynthesis of other secondary metabolites	Isoflavonoid biosynthesis	0.00272476	0.00372651	0.000210445
ko04621	Immune system	NOD-like receptor signaling pathway	0.677562	0.713358	0.000200376
ko04917	Endocrine system	Prolactin signaling pathway	0.800221	0.818092	0.000127173
ko04726	Nervous system	Serotonergic synapse	0.00701365	0.00901754	0.000124227
ko05030	Substance dependence	Cocaine addiction	0.00701365	0.00901754	0.000124227
ko05031	Substance dependence	Amphetamine addiction	0.00701365	0.00901754	0.000124227
ko05034	Substance dependence	Alcoholism	0.00701365	0.00901754	0.000124227
ko04728	Nervous system	Dopaminergic synapse	0.00714493	0.0091442	0.000124032
ko00680	Energy metabolism	Methane metabolism	0.484416	0.513886	0.000123843
ko04976	Digestive system	Bile secretion	0.277278	0.303374	0.000114855
2) Higher pathways in VLBW infnats (The negative coefficient indicates that the pathways were lower in term infant)
KO number	Category	Sub-category	P-value	Q-value	Coefficient
ko02020	Signal transduction	Two-component system	1.5322e-20	9.94149e-20	-0.0270534
ko02060	Membrane transport	Phosphotransferase system (PTS)	1.0189e-28	1.05287e-27	-0.0254512
ko02040	Cell motility	Flagellar assembly	9.24028e-09	2.28145e-08	-0.0214056
ko02026	Cellular community - prokaryotes	Biofilm formation - Escherichia coli	2.66291e-07	5.5861e-07	-0.011786
ko00130	Metabolism of cofactors and vitamins	Ubiquinone and other terpenoid-quinone biosynthesis	1.08606e-18	5.82711e-18	-0.0103367
ko01503	Drug resistance: antimicrobial	Cationic antimicrobial peptide (CAMP) resistance	1.06231e-13	4.23408e-13	-0.0102642
ko00920	Energy metabolism	Sulfur metabolism	1.22494e-09	3.41757e-09	-0.00896962
ko05111	Cellular community - prokaryotes	Biofilm formation - Vibrio cholerae	1.91947e-09	5.19935e-09	-0.00851231
ko01220	Metabolism	Degradation of aromatic compounds	3.12562e-12	1.10386e-11	-0.00797453
ko00362	Xenobiotics biodegradation and metabolism	Benzoate degradation	1.80488e-17	9.15568e-17	-0.0079051
ko02010	Membrane transport	ABC transporters	1.4783e-14	6.44448e-14	-0.00783426
ko00053	Carbohydrate metabolism	Ascorbate and aldarate metabolism	1.69877e-09	4.64664e-09	-0.00782557
ko05132	Infectious disease: bacterial	Salmonella infection	4.07355e-14	1.70909e-13	-0.00762759
ko05133	Infectious disease: bacterial	Pertussis	1.56419e-05	2.6449e-05	-0.0076167
ko01053	Metabolism of terpenoids and polyketides	Biosynthesis of siderophore group nonribosomal peptides	2.62902e-13	9.77996e-13	-0.00729052
ko00040	Carbohydrate metabolism	Pentose and glucuronate interconversions	2.84464e-08	6.7259e-08	-0.00728181
ko02030	Cellmotility	Bacterial chemotaxis	0.00695168	0.00901754	-0.00726665
ko00633	Xenobiotics biodegradation and metabolism	Nitrotoluene degradation	1.51183e-10	4.58479e-10	-0.00717731
ko01120	Metabolism	Microbial metabolism in diverse environments	2.21358e-10	6.50093e-10	-0.00712768
ko00310	Amino acid metabolism	Lysine degradation	1.73395e-11	5.75918e-11	-0.0069869
ko02025	Cellular community - prokaryotes	Biofilm formation - Pseudomonas aeruginosa	0.0001199	0.000185845	-0.00690818
ko04122	Folding, sorting and degradation	Sulfur relay system	8.63322e-22	6.17607e-21	-0.00681234
ko00564	Lipid metabolism	Glycerophospholipid metabolism	6.20606e-32	7.87041e-31	-0.00623032
ko05110	Infectious disease: bacterial	Vibrio cholerae infection	1.85973e-08	4.55145e-08	-0.00611203
ko00860	Metabolism of cofactors and vitamins	Porphyrin and chlorophyll metabolism	6.14382e-05	9.79501e-05	-0.00609959
ko05150	Infectious disease: bacterial	Staphylococcus aureus infection	0.0432403	0.0525348	-0.00605002
ko00592	Lipid metabolism	Alpha-Linolenic acid metabolism	9.01059e-22	6.28489e-21	-0.00592842
ko00380	Amino acid metabolism	Tryptophan metabolism	2.00345e-08	4.86054e-08	-0.00585477
ko00627	Xenobiotics biodegradation and metabolism	Aminobenzoate degradation	9.97196e-11	3.09131e-10	-0.0058538
ko00051	Carbohydrate metabolism	Fructose and mannose metabolism	4.98355e-06	8.91288e-06	-0.00574489
ko00640	Carbohydrate metabolism	Propanoate metabolism	7.33993e-09	1.82843e-08	-0.0053226
ko00642	Xenobiotics biodegradation and metabolism	Ethylbenzene degradation	4.83194e-24	3.96504e-23	-0.00515175
ko00010	Carbohydrate metabolism	Glycolysis / Gluconeogenesis	3.04366e-09	7.93628e-09	-0.00489001
ko00281	Metabolism of terpenoids and polyketides	Geraniol degradation	2.70003e-09	7.17436e-09	-0.00486901
ko00072	Lipid metabolism	Synthesis and degradation of ketone bodies	2.5947e-07	5.48426e-07	-0.00484415
ko03070	Membrane transport	Bacterial secretion system	1.54417e-06	2.99182e-06	-0.00478661
ko00565	Lipid metabolism	Ether lipid metabolism	9.56094e-22	6.50611e-21	-0.00451691
ko00650	Carbohydrate metabolism	Butanoate metabolism	1.74618e-07	3.84082e-07	-0.00449043
ko00540	Glycan biosynthesis and metabolism	Lipopolysaccharide biosynthesis	0.0492332	0.0589531	-0.00447074
ko00906	Metabolism of terpenoids and polyketides	Carotenoid biosynthesis	0.000550225	0.000807961	-0.00426994
ko00561	Lipid metabolism	Glycerolipid metabolism	9.79974e-07	1.9391e-06	-0.00419478
ko00791	Xenobiotics biodegradation and metabolism	Atrazine degradation	6.70588e-10	1.92881e-09	-0.00412823
ko00440	Metabolism of other amino acids	Phosphonate and phosphinate metabolism	0.000185034	0.00028143	-0.00386742
ko00620	Carbohydrate metabolism	Pyruvate metabolism	6.0214e-06	1.07005e-05	-0.00376917
ko00903	Metabolism of terpenoids and polyketides	Limonene and pinene degradation	9.57483e-08	2.20775e-07	-0.00369851
ko00790	Metabolism of cofactors and vitamins	Folate biosynthesis	4.8763e-09	1.25971e-08	-0.00353862
ko00910	Energy metabolism	Nitrogen metabolism	2.85324e-09	7.50995e-09	-0.00347136
ko05219	Cancer: specific types	Bladder cancer	5.25253e-11	1.68443e-10	-0.00328196
ko00622	Xenobiotics biodegradation and metabolism	Xylene degradation	1.85002e-05	3.09076e-05	-0.00322497
ko00071	Lipid metabolism	Fatty acid degradation	7.98199e-10	2.27242e-09	-0.00320317
ko00740	Metabolism of cofactors and vitamins	Riboflavin metabolism	6.66326e-11	2.11256e-10	-0.00307667
ko01524	Drug resistance: antineoplastic	Platinum drug resistance	1.47829e-05	2.5149e-05	-0.00299592
ko05204	Cancer: overview	Chemical carcinogenesis	0.014445	0.0181539	-0.00292337
ko00621	Neurodegenerative disease	Alzheimer disease	0.000125194	0.000192979	-0.00288981
ko00980	Xenobiotics biodegradation and metabolism	Metabolism of xenobiotics by cytochrome P450	0.00236776	0.00327032	-0.00285261
ko04934	Endocrine and metabolic disease	Cushing syndrome	1.65342e-15	7.68841e-15	-0.00283959
ko05211	Cancer: specific types	Renal cell carcinoma	1.65342e-15	7.68841e-15	-0.00283959
ko00591	Lipid metabolism	Linoleic acid metabolism	0.00014267	0.000218709	-0.00281637
ko00982	Xenobiotics biodegradation and metabolism	Drug metabolism - cytochrome P450	0.00538356	0.00708497	-0.00261843
ko05020	Neurodegenerative disease	Prion diseases	1.80555e-07	3.8976e-07	-0.00258799
ko00965	Biosynthesis of other secondary metabolites	Betalain biosynthesis	3.06025e-07	6.37172e-07	-0.00256076
ko00361	Xenobiotics biodegradation and metabolism	Chlorocyclohexane and chlorobenzene degradation	6.16082e-06	1.08789e-05	-0.00252433
ko04622	Immune system	RIG-I-like receptor signaling pathway	1.38505e-06	2.7023e-06	-0.00251299
ko00350	Amino acid metabolism	Tyrosine metabolism	7.12025e-06	1.24159e-05	-0.00248457
ko00410	Metabolism of other amino acids	beta-Alanine metabolism	0.000902179	0.00131098	-0.00247063
ko04211	Aging	Longevity regulating pathway	1.95865e-06	3.7429e-06	-0.0024293
ko00330	Amino acid metabolism	Arginine and proline metabolism	0.0019841	0.00278173	-0.00242559
ko00030	Carbohydrate metabolism	Pentose phosphate pathway	3.98385e-06	7.36089e-06	-0.00236574
ko04068	Signal transduction	FoxO signaling pathway	4.72482e-06	8.5599e-06	-0.00235409
ko00480	Metabolism of other amino acids	Glutathione metabolism	0.00232368	0.0032254	-0.002281
ko04013	Signal transduction	MAPK signaling pathway	1.36765e-07	3.07722e-07	-0.00220339
ko04213	Aging	Longevity regulating pathway - multiple species	1.08068e-09	3.04555e-09	-0.00217236
ko04918	Endocrine system	Thyroid hormone synthesis	4.26979e-06	7.78609e-06	-0.00213257
ko00590	Lipid metabolism	Arachidonic acid metabolism	1.78791e-07	3.89708e-07	-0.0021068
ko05206	Cancer: overview	MicroRNAs in cancer	0.0106218	0.0135319	-0.00209999
ko00280	Amino acid metabolism	Valine, leucine and isoleucine degradation	0.000284598	0.000426898	-0.00208707
ko05016	Neurodegenerative disease	Huntington disease	1.78278e-05	2.99635e-05	-0.00206435
ko01501	Drug resistance: antimicrobial	beta-Lactam resistance	3.18219e-05	5.25344e-05	-0.00205383
ko00626	Xenobiotics biodegradation and metabolism	Naphthalene degradation	1.3941e-09	3.85103e-09	-0.00202248
ko03013	Translation	RNA transport	4.24164e-06	7.78564e-06	-0.00195815
ko05014	Neurodegenerative disease	Amyotrophic lateral sclerosis (ALS	0.000204399	0.000308256	-0.00195574
ko00364	Xenobiotics biodegradation and metabolism	Fluorobenzoate degradation	0.000969594	0.00140164	-0.0019026
ko00930	Xenobiotics biodegradation and metabolism	Caprolactam degradation	0.0209489	0.0259766	-0.00186692
ko00623	Xenobiotics biodegradation and metabolism	Toluene degradation	0.00169422	0.00239943	-0.00181876
ko00785	Metabolism of cofactors and vitamins	Lipoic acid metabolism	3.21282e-06	6.01595e-06	-0.00177504
ko00625	Xenobiotics biodegradation and metabolism	Chloroalkane and chloroalkene degradation	0.00350743	0.00477352	-0.00174984
ko04626	Environmental adaptation	Plant-pathogen interaction	0.0276308	0.0341106	-0.00168279
ko04016	Signal transduction	MAPK signaling pathway - plant	5.97612e-07	1.21704e-06	-0.00167212
ko00473	Metabolism of other amino acids	D-Alanine metabolism	0.00142628	0.00203026	-0.00166728
ko04011	Signal transduction	MAPK signaling pathway - yeast	0.00030593	0.000456441	-0.00144132
ko05146	Infectious disease: parasitic	Amoebiasis	0.00448503	0.00595868	-0.00129668
ko05100	Infectious disease: bacterial	Bacterial invasion of epithelial cells	0.0735248	0.0865545	-0.00126395
ko05200	Cancer: overview	Pathways in cancer	0.232451	0.257357	-0.00123733
ko04113	Cell growth and death	Meiosis - yeast	5.33302e-05	8.55122e-05	-0.0011927
ko00472	Metabolism of other amino acids	D-Arginine and D-ornithine metabolism	0.0532182	0.0634525	-0.00117364
ko05225	Cancer: specific types	Hepatocellular carcinoma	0.305512	0.329104	-0.00115861
ko05120	Infectious disease: bacterial	Epithelial cell signaling in Helicobacter pylori infection	1.18798e-07	2.69468e-07	-0.00112825
ko00572	Glycan biosynthesis and metabolism	Arabinogalactan biosynthesis - Mycobacterium	0.0128868	0.0162688	-0.00100438
ko00450	Metabolism of other amino acids	Selenocompound metabolism	0.035746	0.0437418	-0.00099598
ko00190	Energy metabolism	Oxidative phosphorylation	0.112437	0.130708	-0.000964764
ko05131	Infectious disease: bacterial	Shigellosis	0.00270101	0.00371223	-0.00094998
ko05010	Neurodegenerative disease	Alzheimer disease	0.000101875	0.000158788	-0.00088441
ko00020	Carbohydrate metabolism	Citrate cycle (TCA cycle)	0.131364	0.152078	-0.000879152
ko05231	Cancer: overview	Choline metabolism in cancer	0.152354	0.171398	-0.000833725
ko00830	Metabolism of cofactors and vitamins	Retinol metabolism	0.110657	0.129177	-0.000789496
ko01062	Metabolism	Biosynthesis of terpenoids and steroids	0.182715	0.204729	-0.000743844
ko04964	Excretory system	Proximal tubule bicarbonate reclamation	0.293384	0.318499	-0.000741652
ko01054	Metabolism of terpenoids and polyketides	Nonribosomal peptide structures	0.258227	0.284764	-0.000741223
ko04144	Transport and catabolism	Endocytosis	0.0486171	0.0584663	-0.000706052
ko01200	Metabolism	Carbon metabolism	0.198467	0.22149	-0.000542994
ko00660	Carbohydrate metabolism	C5-Branched dibasic acid metabolism	0.36903	0.39448	-0.000333356
ko00760	Metabolism of cofactors and vitamins	Nicotinate and nicotinamide metabolism	0.727926	0.760642	-0.000225855
ko05142	Infectious disease: parasitic	Chagas disease (American trypanosomiasis)	0.789233	0.815541	-0.000148602
ko04919	Endocrine system	Thyroid hormone signaling pathway	0.794102	0.817544	-0.000137978
ko04152	Signal transduction	AMPK signaling pathway	0.751049	0.781875	-0.00010239
ko03022	Transcription	Basal transcription factors	0.657317	0.694665	-6.96875e-05
ko00780	Metabolism of cofactors and vitamins	Biotin metabolism	0.94406	0.950876	-5.29701e-05
ko05143	Infectious disease: parasitic	African trypanosomiasis	0.927762	0.937847	-5.03032e-05
ko00630	Carbohydrate metabolism	Glyoxylate and dicarboxylate metabolism	0.951909	0.955334	-4.34833e-05
ko01040	Lipid metabolism	Biosynthesis of unsaturated fatty acids	0.996319	0.996319	-2.71914e-06
ko05203	Cancer: overview	Viral carcinogenesis	0.80367	0.818335	3.43465e-05
ko05165	Infectious disease: viral	Human papillomavirus infection	0.800499	0.818092	3.49073e-05
ko03410	Replication and repair	Base excision repair	0.772839	0.801569	7.30545e-05
ko00550	Glycan biosynthesis and metabolism	Peptidoglycan biosynthesis	0.904535	0.917692	8.42181e-05
